# Supplementary material for: The Role of Bcl-2 and Beclin-1 Complex in “Switching” between Apoptosis and Autophagy in Human Glioma Cells upon LY294002 and Sorafenib Treatment
Source: Cells. 2023 Nov 21;12(23):2670. doi: 10.3390/cells12232670 (PMC10705223; doi:10.3390/cells12232670)
Supplement: Supplementary file 1 [file cells-12-02670-s001.zip]

Archive with 1 entries (1 files):
- cells-2709093-supplementary.pdf
